# Supplementary material for: Development and emerging trends in gastrointestinal dysfunction of Parkinson’s disease: a decade-long bibliometric analysis
Source: Front Aging Neurosci. 2025 Nov 28;17:1712302. doi: 10.3389/fnagi.2025.1712302 (PMC12698610; doi:10.3389/fnagi.2025.1712302)
Supplement: Supplementary file 1 [file Table_1.xlsx]

## Sheet: 附件1
Appendix 1.Number of Countries Publications with More Than 5 Articles and Their Citation Status
label	weight<Total link strength>	weight<Documents>	weight<Citations>	score<Avg. citations>
finland	12	16+C3:C37A1C3:C36C3:C36C3:C35	2334	145.875
malaysia	12	11	913	83
canada	24	28	1999	71.3929
germany	57	75	4723	62.9733
denmark	17	28	1748	62.4286
poland	2	9	560	62.2222
switzerland	12	9	557	61.8889
france	32	32	1821	56.9062
ireland	14	13	719	55.3077
sweden	25	20	1047	52.35
united states	115	201	8722	43.393
singapore	6	7	285	40.7143
thailand	12	5	184	36.8
japan	7	40	1439	35.975
italy	60	73	2556	35.0137
united kingdom	98	84	2940	35
netherlands	20	23	768	33.3913
belgium	8	10	332	33.2
india	14	24	740	30.8333
turkey	4	11	331	30.0909
chile	9	8	238	29.75
china	34	221	6359	28.7738
australia	21	43	1199	27.8837
romania	12	10	266	26.6
greece	23	10	265	26.5
portugal	4	9	208	23.1111
south korea	21	54	1242	23
spain	35	27	586	21.7037
new zealand	17	11	179	16.2727
brazil	17	27	356	13.1852
egypt	9	7	79	11.2857
turkiye	6	6	63	10.5
slovakia	3	6	60	10
iran	2	7	50	7.1429
